# Supplementary material for: Identify Regioselective Residues of Ginsenoside Hydrolases by Graph-Based Active Learning from Molecular Dynamics
Source: Molecules. 2024 Jul 31;29(15):3614. doi: 10.3390/molecules29153614 (PMC11314057; doi:10.3390/molecules29153614)
Supplement: Supplementary file 1 [file molecules-29-03614-s001.zip]

Archive with 1 entries (1 files):
- molecules-3092079-supplementary.pdf
